# Supplementary material for: Satellitome Analysis of Rhodnius prolixus, One of the Main Chagas Disease Vector Species
Source: Int J Mol Sci. 2021 Jun 3;22(11):6052. doi: 10.3390/ijms22116052 (PMC8199985; doi:10.3390/ijms22116052)
Supplement: Supplementary file 1 [file ijms-22-06052-s001.zip]

Archive with 1 entries (1 files):
- ijms-1229100-supplementary.pdf
